# Supplementary material for: 1,5-Diarylidene-4-Piperidones as Promising Antifungal Candidates Against Cryptococcus neoformans
Source: Antibiotics (Basel). 2025 Sep 1;14(9):883. doi: 10.3390/antibiotics14090883 (PMC12466757; doi:10.3390/antibiotics14090883)
Supplement: Supplementary file 1 [file antibiotics-14-00883-s001.zip]

Archive with 1 entries (1 files):
- antibiotics-3801119-supplementary.pdf
